# Supplementary material for: Validating subject-specific knee models from in vivo measurements
Source: Front Bioeng Biotechnol. 2025 Aug 14;13:1554836. doi: 10.3389/fbioe.2025.1554836 (PMC12391196; doi:10.3389/fbioe.2025.1554836)
Supplement: Supplementary file 2 [file Table1.xlsx]

## Sheet: Sheet1
group		weight						Model Simulation Kinematics						Experimental Target Kinematics						Squared Errors = (Simulation-Experiment)^2						Percentile Errors (75th percentile of group error)						Weighted Errors = (Percentile Errors)/SCALE EXP * Weight
		F(+)/E (deg)	Vr/Vl(+) (deg)	I/E(+) (deg)	M/L(+) (mm)	A(+)/P (mm)	S(+)/I (mm)	F(+)/E (deg)	Vr/Vl(+) (deg)	I/E(+) (deg)	M/L(+) (mm)	A(+)/P (mm)	S(+)/I (mm)	F(+)/E (deg)	Vr/Vl(+) (deg)	I/E(+) (deg)	M/L(+) (mm)	A(+)/P (mm)	S(+)/I (mm)	F(+)/E (deg)	Vr/Vl(+) (deg)	I/E(+) (deg)	M/L(+) (mm)	A(+)/P (mm)	S(+)/I (mm)	F(+)/E (deg)	Vr/Vl(+) (deg)	I/E(+) (deg)	M/L(+) (mm)	A(+)/P (mm)	S(+)/I (mm)	F(+)/E (deg)	Vr/Vl(+) (deg)	I/E(+) (deg)	M/L(+) (mm)	A(+)/P (mm)	S(+)/I (mm)
1	'Anterior'	0	1	100	0.01	400	0.01	20.4478	-6.35948	-3.489	-0.109687	4.53399	-28.6144	20.5465	-4.21323	-13.0141	-3.87138	5.98657	-32.2588	0.0097295	4.60637	90.728	14.1504	2.11	13.2816	0.0166614	113.158	578.566	42.0025	1.88462	31.6656	0	13.9959	1821.75	0.0405048	54.6271	0.0405153
1	'Anterior'	0	1	100	0.01	400	0.01	23.5584	-7.10638	-1.62136	-0.0245024	6.12095	-28.2184	23.668	1.20096	-13.9646	-6.29547	7.22026	-34.105	0.0120095	69.0119	152.356	39.325	1.20848	34.6521
1	'Anterior'	0	1	100	0.01	400	0.01	26.5051	-7.80217	1.11988	0.274148	7.9391	-27.8452	26.625	3.50593	-20.2251	-2.96616	8.31323	-32.2716	0.0143819	127.873	455.609	10.4996	0.139973	19.5932
1	'Anterior'	0	1	100	0.01	400	0.01	29.9251	-8.42196	4.0112	0.748747	9.79267	-27.5175	30.057	-3.08888	-20.8796	-5.80068	9.40614	-32.2826	0.0174212	28.4417	619.552	42.895	0.149407	22.706
2	'Anterior'	0	1	100	0.01	400	0.01	75.6758	-10.374	9.4396	2.33387	17.5661	-25.7936	75.9725	2.03376	-15.2799	-4.04793	10.8454	-27.8999	0.0880123	153.954	611.053	40.7273	45.1667	4.43665	0.0984412	216.258	871.274	69.7708	43.5696	23.2396	0	26.7477	2743.4	0.0672829	1262.9	0.0297345
2	'Anterior'	0	1	100	0.01	400	0.01	76.9051	-10.671	10.3471	3.00831	18.9825	-25.4247	77.2061	3.6555	-19.3689	-1.68679	13.0512	-28.3811	0.0905659	205.25	883.042	22.044	35.1798	8.73991
2	'Anterior'	0	1	100	0.01	400	0.01	79.0325	-10.8633	9.90078	3.54673	20.2993	-25.0017	79.341	3.47811	-18.6042	-4.99668	14.5471	-30.0115	0.0951717	205.675	812.535	72.99	33.0878	25.0982
2	'Anterior'	0	1	100	0.01	400	0.01	80.9888	-10.9533	9.12598	3.99731	21.4468	-24.5972	81.3043	3.87185	-19.7872	-3.75596	15.2196	-28.8001	0.099531	219.785	835.97	60.1132	38.7782	17.6637
3	'External'	0	1	400	0.01	100	0.01	17.3501	-5.82097	1.11715	-0.589499	3.17976	-29.0893	17.4378	0.429069	-15.3673	-7.70128	1.41976	-32.4448	0.00768083	39.063	271.736	50.5774	3.09759	11.2591	0.00902198	20.1204	220.331	26.3516	13.7226	12.1837	0	2.48859	2775.05	0.025412	99.4401	0.0155888
3	'External'	0	1	400	0.01	100	0.01	20.0213	-6.66903	6.8265	-0.621568	5.05546	-28.6974	20.1182	-2.95336	-7.42817	2.66849	4.62686	-29.8278	0.00939715	13.8062	203.196	10.8245	0.183705	1.27783
3	'Internal'	0	1	400	0.01	100	0.01	17.9543	-3.19266	-16.9365	-0.529575	0.481684	-29.9216	18.0451	-3.21441	-22.6257	-4.80466	4.17713	-33.7891	0.00824656	0.000473246	32.3663	18.2764	13.6564	14.9576
3	'Internal'	0	1	400	0.01	100	0.01	18.8112	-1.73353	-22.6031	-0.823166	0.0585712	-30.2277	18.9055	0.762122	-30.0789	-1.23023	3.7897	-32.3869	0.00889692	6.22827	55.8876	0.165701	13.9213	4.66255
3	'Internal'	0	1	400	0.01	100	0.01	18.3503	-1.07033	-25.1689	-0.897908	-0.167805	-30.2972	18.4431	-0.809269	-28.8544	-2.32974	1.97522	-30.0711	0.00860603	0.0681523	13.5833	2.05014	4.59257	0.0511201
3	'Internal'	0	1	400	0.01	100	0.01	16.9541	-0.819304	-26.0848	-0.785349	-0.287848	-30.293	17.0418	-2.25948	-33.6336	-2.57141	3.12873	-31.8094	0.00768885	2.0741	56.9834	3.19	11.673	2.29951
4	'External'	0	1	400	0.01	100	0.01	73.4291	-10.4001	15.3872	1.39602	16.5529	-26.1839	73.7177	0.367185	-7.10307	0.851964	8.98356	-26.5892	0.083272	115.935	505.814	0.295995	57.2954	0.164242	0.0934044	114.827	596.761	15.3751	77.0383	2.12087	0	14.2024	7516.15	0.0148269	558.253	0.0027136
4	'External'	0	1	400	0.01	100	0.01	74.4074	-10.5591	18.3487	0.926944	16.9676	-26.1231	74.6994	-0.652024	-6.5905	1.55319	8.1939	-33.4333	0.085275	98.1494	621.962	0.392181	76.9782	53.4391
4	'External'	0	1	400	0.01	100	0.01	74.8989	-10.7983	20.7853	0.679007	17.3751	-26.0175	75.1926	1.40083	-2.04354	1.62948	8.59677	-26.2893	0.0862444	148.818	521.158	0.903403	77.0583	0.0738696
4	'External'	0	1	400	0.01	100	0.01	74.9502	-11.027	22.4656	0.617179	17.679	-25.9142	75.244	-0.467357	-3.2257	2.50919	6.8709	-26.4744	0.0862945	111.505	660.041	3.57971	116.815	0.313824
4	'Internal'	0	1	400	0.01	100	0.01	76.1872	-6.31744	-14.3565	-2.23905	14.221	-26.051	76.4873	1.54712	-23.6729	1.38813	9.05285	-27.2565	0.0900488	61.8513	86.7955	13.1565	26.7094	1.45322
4	'Internal'	0	1	400	0.01	100	0.01	76.8161	-4.42721	-19.6041	-2.68735	13.5238	-26.3049	77.1191	2.34445	-28.791	0.91107	9.97564	-26.8168	0.091824	45.8554	84.3989	12.9486	12.5893	0.262037
4	'Internal'	0	1	400	0.01	100	0.01	77.8161	-0.733586	-25.4659	-3.51322	12.1865	-27.2841	78.124	2.31872	-31.7916	0.501095	9.50374	-27.0249	0.0947895	9.31659	40.0152	16.1147	7.19743	0.0671915
4	'Internal'	0	1	400	0.01	100	0.01	77.1802	2.08315	-29.6159	-4.22229	10.6393	-28.1343	77.4867	2.49436	-33.8024	1.61079	9.41609	-26.6034	0.0939311	0.169096	17.5266	34.0248	1.49634	2.34342
5	'Anterior'	0	1	1000	0.01	1000	0.01	19.9029	-5.3758	-6.65646	-0.604039	2.25485	-29.259	20	-2.58394	-9.25616	-3.27199	2.85287	-32.2874	0.00942451	7.79447	6.75843	7.11798	0.357629	9.17143	0.00942451	7.79447	6.75843	7.95924	1.92578	9.17143	0	0.964056	212.805	0.00767543	139.551	0.0117346
5	'External'	0	1	1000	0.01	1000	0.01	16.9136	-4.98635	-6.23273	-0.562592	1.45305	-29.4606	17	-2.70179	-8.72278	-3.3838	2.58581	-32.4712	0.0074659	5.21924	6.20034	7.95924	1.28315	9.06396
5	'Internal'	0	1	1000	0.01	1000	0.01	17.9099	-4.75667	-9.09582	-0.536217	1.27692	-29.5107	18	-2.67168	-8.88996	-3.35382	2.66465	-32.416	0.00811928	4.34719	0.0423803	7.9389	1.92578	8.44123
6	'Anterior'	0	1	1000	0.01	1000	0.01	75.703	-9.79459	3.83724	1.10201	16.081	-25.9677	76	1.99944	-16.7074	0.391427	9.36494	-27.4824	0.0882336	139.099	422.084	0.504925	45.1049	2.29439	0.0882642	146.012	577.834	1.26393	47.5857	2.29439	0	18.0594	18194.4	0.00121886	3448.27	0.00293562
6	'External'	0	1	1000	0.01	1000	0.01	75.7031	-10.0841	7.33072	1.51567	16.2632	-26.0208	76	1.99944	-16.7074	0.391427	9.36494	-27.4824	0.0881687	146.012	577.834	1.26393	47.5857	2.13611
6	'Internal'	0	1	1000	0.01	1000	0.01	75.7029	-9.67181	2.71913	0.885292	15.9166	-25.9698	76	1.99944	-16.7074	0.391427	9.36494	-27.4824	0.0882642	136.218	377.392	0.243903	42.9245	2.28775
7	'Anterior'	0	1	2000	2000	2000	0.01	-0.0249542	-3.91652	-2.45251	1.01194	-0.352729	-29.643	0	-1.96482	-6.11609	-2.95313	1.86549	-32.9088	0.000622712	3.80916	13.4218	15.7217	4.92052	10.665	0.000622712	3.80916	13.4218	15.7217	4.92052	10.665	0	0.471134	845.234	3032.23	713.125	0.0136456
																																0	76.9292	34108.8	3032.38	6276.17	0.116868	43494.4
														F(+)/E (deg)	Vr/Vl(+) (deg)	I/E(+) (deg)	M/L(+) (mm)	A(+)/P (mm)	S(+)/I (mm)													FE COST	VRVL COST	IE COST	ML COST	AP COST	SI COST	TOTAL COST
													MAX EXP	81.3043	3.87185	-2.04354	2.66849	15.2196	-26.2893
													MIN EXP	0	-4.21323	-33.8024	-7.70128	1.41976	-34.105
													SCALE EXP	81.3043	8.08508	31.7588	10.3698	13.7999	7.8157
